# Supplementary material for: Reductions in Hydrogen Sulfide and Changes in Mitochondrial Quality Control Proteins Are Evident in the Early Phases of the Corneally Kindled Mouse Model of Epilepsy
Source: Int J Mol Sci. 2022 Jan 27;23(3):1434. doi: 10.3390/ijms23031434 (PMC8835945; doi:10.3390/ijms23031434)
Supplement: Supplementary file 1 [file ijms-23-01434-s001.zip]

Archive with 1 entries (1 files):
- ijms-1556305-supplementary.pdf
